# Supplementary material for: A Photoelectrochemical Biosensor Mediated by CRISPR/Cas13a for Direct and Specific Detection of MiRNA-21
Source: Sensors (Basel). 2024 Sep 23;24(18):6138. doi: 10.3390/s24186138 (PMC11436169; doi:10.3390/s24186138)
Supplement: Supplementary file 1 [file sensors-24-06138-s001.zip]

Archive with 1 entries (1 files):
- sensors-3178158-supplementary.pdf
